# Supplementary material for: Chondroitin Sulfate-Based Nanocapsules as Nanocarriers for Drugs and Nutraceutical Supplements
Source: Int J Mol Sci. 2024 May 28;25(11):5897. doi: 10.3390/ijms25115897 (PMC11172538; doi:10.3390/ijms25115897)
Supplement: Supplementary file 1 [file ijms-25-05897-s001.zip]

Archive with 1 entries (1 files):
- ijms-2984342-supplementary.pdf
